# Supplementary material for: Adsorption of Sr2+ from Synthetic Waste Effluents Using Taiwan Zhi-Shin Bentonite
Source: Int J Mol Sci. 2025 May 30;26(11):5298. doi: 10.3390/ijms26115298 (PMC12155143; doi:10.3390/ijms26115298)
Supplement: Supplementary file 1 [file ijms-26-05298-s001.zip]

Archive with 1 entries (1 files):
- ijms-3619397-supplementary.pdf
